# Supplementary material for: The Biological Effect of Platelet-Rich Plasma on Subacromial Bursa and Torn Supraspinatus Tendon: A Randomized Controlled Trial
Source: Int J Mol Sci. 2026 Mar 26;27(7):3002. doi: 10.3390/ijms27073002 (PMC13073171; doi:10.3390/ijms27073002)
Supplement: Supplementary file 1 [file ijms-27-03002-s001.zip]

Archive with 1 entries (1 files):
- ijms-4159109-supplementary.pdf
